# Supplementary material for: Aflatoxin B1 induces subtle but coordinated histone modifications in Epstein-Barr virus infected and non-infected Burkitt lymphoma cells
Source: Environ Int. 2025 Oct;204:109813. doi: 10.1016/j.envint.2025.109813 (PMC12715419; doi:10.1016/j.envint.2025.109813)
Supplement: Supplementary Data 2 [file mmc3.txt]

Reviewer access details
Log in to the PRIDE website (https://www.ebi.ac.uk/pride/login)
using the following details: 
Project accession: PXD060719
Token: V1sx6iz9SqcO
Alternatively, reviewer can access the dataset by logging in to the PRIDE website using the following account details: 
Username: reviewer_pxd060719@ebi.ac.uk
Password: mlx7SZcyjMAI
